# Supplementary material for: Global transcriptomic analysis reveals Lnc-ADAMTS9 exerting an essential role in myogenesis through modulating the ERK signaling pathway
Source: J Anim Sci Biotechnol. 2021 Feb 2;12:4. doi: 10.1186/s40104-020-00524-4 (PMC7852153; doi:10.1186/s40104-020-00524-4)
Supplement: Supplementary file 5 — Additional file 5: Table S3. List of 755 DEGs between adipogenic and myogenic precursors derived from pig skeletal muscle. Table S4. List of GO terms based on 755 DEGs between adipogenic and myogenic percursors derived from pig skeletal muscle. Table S5. List of KEGG terms based on 755 DEGs between adipogenic and myogenic percursors derived from pig skeletal muscle. [file 40104_2020_524_MOESM5_ESM.xlsx]

## Sheet: Table S3
Global transcriptomic analysis reveals Lnc-ADAMTS9 exerting an essential role in myogenesis through modulating the ERK signaling pathway Liqi Wang, Ting He, Xin Zhang, Kai Qiu, Ning Jiao, Ning Jiao, Yubo Wang,and Jingdong Yin* State Key Lab of Animal Nutrition, College of Animal Science and Biotechnology, China Agricultural University, Beijing, 100193, China * Correspondence: yinjd@cau.edu.cn
Table S3: List of 755 DEGs between adipogenic and myogenic precursors derived from pig skeletal muscle.
GeneID	baseMean	log2Fold	pvalue	qvalue	Diff	Gene Name
ENSSSCG00000000029	165.511	-1.87732	0.00365844	0.101063	Down	SCUBE1
ENSSSCG00000000033	2967.62	1.11729	7.65386e-06	0.000873722	Up	TSPO
ENSSSCG00000000062	38.7774	1.5496	7.93982e-06	0.00089323	Up	CSDC2
ENSSSCG00000000162	182.017	1.61343	4.63576e-05	0.00361659	Up
ENSSSCG00000000181	25.862	-1.019	0.0289091	0.359338	Down	RND1
ENSSSCG00000000269	18.0022	-1.04151	0.0236783	0.326342	Down	SP7
ENSSSCG00000000277	14.7581	-1.22747	0.0320313	0.37759	Down	npff
ENSSSCG00000000456	192.674	-1.66486	0.000229417	0.0126301	Down	SLC16A7
ENSSSCG00000000480	1.4856	1.52215	0.0224647	1	Up	IL26
ENSSSCG00000000492	8.12518	1.65666	0.00562879	0.136185	Up	LYZ
ENSSSCG00000000504	21.2896	1.06364	0.0362836	0.403612	Up	LOC100156181
ENSSSCG00000000602	16.8043	2.53174	2.59105e-05	0.00225721	Up	RERG
ENSSSCG00000000605	19.6792	2.72133	1.85724e-05	0.00175815	Up	ERP27
ENSSSCG00000000606	469.071	3.44734	2.71477e-21	2.10734e-17	Up	MGP
ENSSSCG00000000714	9.20444	1.62309	0.00572819	0.137876	Up	NTF3
ENSSSCG00000000735	1004.31	1.87154	0.000126406	0.00805201	Up	TSPAN9
ENSSSCG00000000779	194.312	1.03911	0.000454553	0.0212558	Up	KIF21A
ENSSSCG00000000857	60.7812	-1.46142	0.00249058	0.0774875	Down	IGF1
ENSSSCG00000000924	22.4756	1.98613	0.000192117	0.0111116	Up	C5H12orf50
ENSSSCG00000000932	571.014	1.91037	0.0037442	0.103065	Up	NTS
ENSSSCG00000000933	1.77543	1.39558	0.0403674	1	Up	ALX1
ENSSSCG00000000937	190.013	2.87859	3.64006e-06	0.000495719	Up	MYF5
ENSSSCG00000001004	56.2393	2.15883	1.43399e-05	0.00141276	Up	SLC22A23
ENSSSCG00000001006	2061.88	1.04492	0.000936528	0.0369964	Up	TUBB2B
ENSSSCG00000001050	3.77411	2.17649	0.001331	0.0491995	Up	EDN1
ENSSSCG00000001066	392.753	2.50231	0.000103813	0.0068004	Up	RBM24
ENSSSCG00000001068	44.5631	3.94733	5.16966e-12	7.29626e-09	Up	CAP2
ENSSSCG00000001099	103.63	-1.03288	0.0335211	0.387568	Down	Cmah
ENSSSCG00000001382	811.922	1.17074	3.11593e-05	0.00261486	Up	ddr1
ENSSSCG00000001479	1.16011	-1.28647	0.0493702	1	Down	HMGCLL1
ENSSSCG00000001485	29.2244	1.36827	0.0111393	0.211415	Up
ENSSSCG00000001487	24.3706	1.35007	0.0460427	0.451151	Up	KLHL31
ENSSSCG00000001699	93.7373	2.79408	2.31538e-05	0.00210212	Up
ENSSSCG00000001751	16.116	2.29019	0.000114543	0.00737874	Up
ENSSSCG00000001783	103.104	-1.53422	0.0167321	0.269647	Down
ENSSSCG00000001883	1.92334	-1.36359	0.0371262	0.408784	Down	LOC106504438
ENSSSCG00000001926	2.19158	-1.45161	0.0336097	0.387568	Down	LOC100153702
ENSSSCG00000001963	83.9638	2.68573	1.0285e-19	5.32248e-16	Up	EGLN3
ENSSSCG00000001965	177.771	1.02296	0.0085819	0.180046	Up
ENSSSCG00000002007	57.3962	2.06554	0.000266131	0.0140057	Up	FITM1
ENSSSCG00000002028	17.5021	1.46212	0.00180683	0.0609805	Up	CMTM5
ENSSSCG00000002265	90.1184	1.58758	4.95378e-05	0.00378855	Up	FAM174B
ENSSSCG00000002268	25.1432	1.56067	0.00117883	0.0444208	Up	AKAP5
ENSSSCG00000002279	2.16299	-1.48529	0.0297263	0.363673	Down
ENSSSCG00000002329	2.50332	1.34933	0.0481266	0.458102	Up	MAP3K9
ENSSSCG00000002383	672.387	1.00433	0.00141066	0.0513047	Up	FOS
ENSSSCG00000002385	514.824	1.02365	0.000425917	0.0202213	Up	TGFB3
ENSSSCG00000002440	104.477	1.20454	0.00178359	0.060459	Up	CCDC88C
ENSSSCG00000002467	1.9648	1.36657	0.0357579	0.400246	Up	LOC100153068
ENSSSCG00000002490	35.3292	1.25237	0.00118599	0.0445822	Up	GSC
ENSSSCG00000002541	3.79592	-1.62302	0.0172284	0.274034	Down
ENSSSCG00000002551	110.622	1.18182	4.76622e-05	0.00368137	Up
ENSSSCG00000002555	187.884	2.25443	0.000138838	0.00869137	Up	JAG2
ENSSSCG00000002557	192.598	2.70264	5.93072e-06	0.000724905	Up	NUDT14
ENSSSCG00000002780	454.553	1.34229	2.3084e-06	0.000347941	Up	TPPP3
ENSSSCG00000002806	313.019	2.83298	8.42073e-07	0.000169782	Up	MMP15
ENSSSCG00000002824	15.2122	1.64198	0.00943726	0.190773	Up	CES1
ENSSSCG00000002825	25.3441	1.83947	0.00178306	0.060459	Up	LOC100736962
ENSSSCG00000002826	99.1996	1.4365	0.0345486	0.393808	Up
ENSSSCG00000002831	129	1.54739	5.5148e-05	0.00409652	Up	IRX3
ENSSSCG00000002836	18.9151	-1.49557	0.0205362	0.299928	Down	SALL1
ENSSSCG00000002857	222.182	-1.00249	0.000982353	0.0385127	Down	TDRD12
ENSSSCG00000002864	124.804	-1.99773	2.06703e-11	2.29219e-08	Down	SLC7A10
ENSSSCG00000002866	1015.49	-1.46751	2.53325e-09	1.35616e-06	Down	CEBPA
ENSSSCG00000002961	177.084	1.93584	0.00362845	0.100413	Up	RYR1
ENSSSCG00000002977	4.96911	1.74123	0.0108293	0.208837	Up	SPMI
ENSSSCG00000002978	1.36544	1.32503	0.0417149	1	Up	PSP-I
ENSSSCG00000002981	1.98531	1.4308	0.0361294	0.402663	Up	DMBT1
ENSSSCG00000002994	8.13792	-1.35538	0.0399705	0.4225	Down	LOC100523190
ENSSSCG00000003156	34.654	1.11889	0.0473996	0.456217	Up	HRC
ENSSSCG00000003407	2.96175	1.77011	0.00953336	0.191965	Up	LOC100621849
ENSSSCG00000003437	292.074	-1.22289	9.35783e-05	0.00626208	Down
ENSSSCG00000003456	3.08573	1.87577	0.00564036	0.136185	Up
ENSSSCG00000003470	40.6419	2.07488	2.72478e-06	0.000390668	Up	FAM131C
ENSSSCG00000003476	15.2199	-1.23365	0.0445229	0.443657	Down	SPATA21
ENSSSCG00000003483	9.28939	-1.2296	0.031658	0.375757	Down	PADI4
ENSSSCG00000003484	8.36122	-1.30116	0.0397051	0.421053	Down	PADI6
ENSSSCG00000003582	99.8285	2.14824	2.0091e-05	0.00186774	Up	SMPDL3B
ENSSSCG00000003595	14.6732	1.31271	0.0335984	0.387568	Up	LOC100520252
ENSSSCG00000003616	2.58901	1.58531	0.0199557	0.294881	Up	FAM167B
ENSSSCG00000003635	35.054	2.71364	4.09089e-07	9.62289e-05	Up	COL8A2
ENSSSCG00000003693	848.584	1.49152	0.0272745	0.352863	Up	MYOM1
ENSSSCG00000003698	23.6979	-1.17478	0.0216631	0.311985	Down	ADCYAP1
ENSSSCG00000003764	633.944	-1.28593	0.000153226	0.0094398	Down	PTGFR
ENSSSCG00000003777	9.93562	1.13791	0.0350428	0.396305	Up	SLC44A5
ENSSSCG00000003799	20.0216	-1.31462	0.0199626	0.294881	Down	IL12RB2
ENSSSCG00000003811	58.3124	1.09988	0.0123311	0.222604	Up	ROR1
ENSSSCG00000003824	17.4045	1.18579	0.0427194	0.436041	Up
ENSSSCG00000003825	4.75141	-1.39491	0.0284173	0.356142	Down	LOC100524940
ENSSSCG00000003975	24.2049	1.3452	0.0171684	0.273936	Up	KCNQ4
ENSSSCG00000004012	7088.1	-1.26041	4.54586e-07	0.000103786	Down	THBS2
ENSSSCG00000004094	30.3305	1.67122	0.000194582	0.0111885	Up	PPP1R14C
ENSSSCG00000004153	7.65684	1.51525	0.0193914	0.29031	Up	LOC102166535
ENSSSCG00000004172	154.99	-1.38145	9.17975e-07	0.000175862	Down	SLC2A12
ENSSSCG00000004207	569.714	-1.07612	0.0294192	0.362578	Down
ENSSSCG00000004223	161.911	1.5214	5.12736e-05	0.00386419	Up	HEY2
ENSSSCG00000004236	4.56845	1.87038	0.00453831	0.116651	Up	PKIB
ENSSSCG00000004255	5.62578	2.26665	0.000659783	0.0286121	Up	VGLL2
ENSSSCG00000004273	96.2191	1.67016	0.0144494	0.246913	Up	COL19A1
ENSSSCG00000004318	7.86392	1.73689	0.00584034	0.139709	Up	RRAGD
ENSSSCG00000004357	9.25006	2.87557	6.86872e-06	0.000814022	Up	SIM1
ENSSSCG00000004366	39.0692	1.33735	0.00561502	0.136185	Up	BVES
ENSSSCG00000004367	43.4625	2.90359	4.83123e-07	0.000108703	Up	POPDC3
ENSSSCG00000004452	42.4714	1.06659	0.0253059	0.336941	Up	PRSS35
ENSSSCG00000004465	79.3927	1.21424	0.000543425	0.0247262	Up
ENSSSCG00000004479	20.1386	1.90961	0.00222696	0.0715807	Up
ENSSSCG00000004530	28.9724	-1.29853	0.00932921	0.18992	Down
ENSSSCG00000004598	13.9156	1.63849	0.00839075	0.177717	Up	GCOM1
ENSSSCG00000004628	21.7758	-1.35386	0.018607	0.282933	Down	TMOD2
ENSSSCG00000004694	15.9408	-1.19649	0.02952	0.362578	Down
ENSSSCG00000004713	18.1274	2.43425	7.37736e-06	0.000854728	Up	TGM5
ENSSSCG00000004759	10.625	1.37824	0.0179348	0.278717	Up	SPINT1
ENSSSCG00000004803	3548.13	2.3687	0.000277547	0.0145081	Up	ACTC1
ENSSSCG00000004807	51.6241	1.72323	1.25721e-05	0.00130121	Up	SCG5
ENSSSCG00000004815	229.293	1.10131	6.72547e-05	0.00472456	Up
ENSSSCG00000004889	32.7017	2.0604	9.11309e-06	0.00101058	Up	SERPINB10
ENSSSCG00000004918	52.0763	2.7424	1.20815e-06	0.000206116	Up	ALPK2
ENSSSCG00000005002	3.7091	1.73341	0.0111136	0.211185	Up	MDGA2
ENSSSCG00000005132	59.1434	1.84654	9.51526e-07	0.000175862	Up	CDKN2B
ENSSSCG00000005134	60.3955	1.10892	0.000470252	0.0219239	Up
ENSSSCG00000005166	131.304	2.02724	8.89327e-07	0.000175862	Up	MLLT3
ENSSSCG00000005194	6.52534	1.74755	0.00684143	0.15378	Up	LOC100155429
ENSSSCG00000005195	3.36307	1.84008	0.00708271	0.15776	Up
ENSSSCG00000005199	17.4842	1.09482	0.0141561	0.244465	Up
ENSSSCG00000005216	151.385	2.84891	4.12933e-06	0.000543287	Up	RLN2
ENSSSCG00000005240	148.125	1.87784	9.07164e-07	0.000175862	Up	DOCK8
ENSSSCG00000005243	143.934	1.85693	0.00351086	0.0985183	Up	PGM5
ENSSSCG00000005257	10.1638	1.72731	0.00247593	0.0771864	Up
ENSSSCG00000005265	6.48864	2.09947	0.00191649	0.0638645	Up	GDA
ENSSSCG00000005266	1.23079	-1.30498	0.0465812	1	Down	TMC1
ENSSSCG00000005274	2.00122	-1.29907	0.0447699	0.445015	Down
ENSSSCG00000005352	30.8818	1.49384	0.0167433	0.269647	Up	FRMPD1
ENSSSCG00000005375	161.228	1.14877	0.000164074	0.00998923	Up	CORO2A
ENSSSCG00000005393	16.9918	2.01951	0.000227424	0.0125955	Up	PLPPR1
ENSSSCG00000005431	15.6083	1.491	0.0142871	0.245421	Up
ENSSSCG00000005480	113.34	1.08424	0.0164666	0.268252	Up
ENSSSCG00000005625	1464.44	-1.11542	0.000134611	0.00846087	Down	ENG
ENSSSCG00000005627	196.774	1.16251	0.000191294	0.0111116	Up	AK1
ENSSSCG00000005638	1545.05	-1.31331	1.72789e-06	0.000273729	Down	LCN2
ENSSSCG00000005710	3.95803	-1.72833	0.011366	0.213885	Down
ENSSSCG00000005722	20.3481	1.94826	0.00166271	0.0576196	Up	LOC100739183
ENSSSCG00000005927	79.9518	1.12958	0.0179027	0.278717	Up	LOC106507407
ENSSSCG00000006018	8.44471	-1.61103	0.0140376	0.243729	Down
ENSSSCG00000006034	1.51653	-1.53858	0.0219479	1	Down	RSPO2
ENSSSCG00000006052	73.5008	2.06943	9.96074e-10	6.18562e-07	Up	FZD6
ENSSSCG00000006069	44.3365	-1.56536	7.51362e-05	0.00520754	Down	RGS22
ENSSSCG00000006082	180.037	1.23457	0.00151579	0.0538503	Up	MATN2
ENSSSCG00000006099	263.592	1.62306	9.37685e-06	0.00102518	Up	ESRP1
ENSSSCG00000006105	222.228	1.03515	0.00637714	0.147769	Up	GEM
ENSSSCG00000006141	11.7375	2.68317	1.29913e-05	0.00131824	Up	CA3
ENSSSCG00000006172	21.5357	3.13247	9.09189e-07	0.000175862	Up	PI15
ENSSSCG00000006174	52.5837	2.1661	3.79961e-06	0.000508526	Up
ENSSSCG00000006186	337.207	1.16061	0.0395065	0.420671	Up	TRPA1
ENSSSCG00000006216	110.377	3.44819	1.13579e-14	2.93886e-11	Up	TRIM55
ENSSSCG00000006222	3.61556	1.45682	0.0330098	0.385611	Up	BHLHE22
ENSSSCG00000006235	48.0434	2.46161	2.67899e-06	0.000388705	Up	TOX
ENSSSCG00000006307	18.8643	1.08004	0.0221505	0.313479	Up	RCSD1
ENSSSCG00000006311	17.8049	3.059	5.52094e-07	0.000119045	Up	LOC100153962
ENSSSCG00000006328	2.72493	1.50514	0.0262294	0.34568	Up	RXRG
ENSSSCG00000006345	284.93	1.7486	0.00667143	0.151646	Up	OLFML2B
ENSSSCG00000006383	12.8479	1.44352	0.0136217	0.23977	Up	VANGL2
ENSSSCG00000006391	73.6929	1.60602	0.0186774	0.283447	Up	ATP1A2
ENSSSCG00000006472	1648.28	1.35153	2.50465e-06	0.000366837	Up	CRABP2
ENSSSCG00000006474	7576	1.54213	2.23814e-11	2.31647e-08	Up	NES
ENSSSCG00000006542	32.7958	2.33277	5.189e-05	0.00387304	Up
ENSSSCG00000006551	2.06998	-1.34118	0.0492391	0.464703	Down	AQP10
ENSSSCG00000006588	12.4959	-1.99763	0.0003557	0.0177564	Down	S100A9
ENSSSCG00000006589	21.7694	-1.89667	0.000268084	0.0140608	Down	S100A12
ENSSSCG00000006590	13.1785	-1.8511	0.000695243	0.0294908	Down	S100A8
ENSSSCG00000006680	15.7509	2.24541	0.000373446	0.0184642	Up	HFE2
ENSSSCG00000006729	35.0899	2.45587	7.60412e-06	0.000873722	Up	FAM46C
ENSSSCG00000006737	116.104	2.19442	3.21462e-06	0.000445597	Up	igsf3
ENSSSCG00000006745	124.476	1.96161	0.00320764	0.0927348	Up	CASQ2
ENSSSCG00000006758	6.96406	-1.19477	0.0440282	0.440931	Down	SYT6
ENSSSCG00000006784	152.24	1.20784	0.000111458	0.00720991	Up	FAM212B
ENSSSCG00000006802	2.48419	1.72798	0.0112895	0.213133	Up	KCNA3
ENSSSCG00000006852	25.7484	1.2535	0.0151481	0.252875	Up
ENSSSCG00000006857	332.437	2.33943	1.78152e-27	2.76581e-23	Up	COL11A1
ENSSSCG00000006858	1.54251	1.62619	0.0156239	1	Up	OLFM3
ENSSSCG00000006874	51.5554	2.83813	9.0865e-09	4.03051e-06	Up	PALMD
ENSSSCG00000006893	672.932	1.02566	3.69085e-08	1.30228e-05	Up	BCAR3
ENSSSCG00000006911	993.288	-1.16525	0.0386216	0.416338	Down
ENSSSCG00000007009	9.51122	2.17882	0.00120408	0.045153	Up	ADAM3A
ENSSSCG00000007058	38.2796	1.90617	8.14531e-05	0.00557075	Up	PLCB4
ENSSSCG00000007079	554.374	1.04658	2.08721e-05	0.00190611	Up	FLRT3
ENSSSCG00000007133	200.173	-1.41693	0.0271128	0.352239	Down	ACSS1
ENSSSCG00000007147	137.194	-1.00764	0.027733	0.354951	Down	HSPA12B
ENSSSCG00000007170	1579.82	-1.13601	7.5009e-05	0.00520754	Down	CPXM1
ENSSSCG00000007198	4.875	2.0291	0.00192108	0.0638645	Up	ANGPT4
ENSSSCG00000007200	108.75	1.17552	0.00175144	0.0600245	Up	fam110a
ENSSSCG00000007231	5.07298	1.57041	0.0123093	0.22247	Up	MYLK2
ENSSSCG00000007262	3.952	-1.37265	0.0428765	0.436809	Down	BPIFB5
ENSSSCG00000007265	121.585	1.37781	0.000243648	0.0132724	Up	SNTA1
ENSSSCG00000007370	55.8253	2.21355	2.90224e-05	0.00247568	Up	R3HDML
ENSSSCG00000007453	15.997	2.67361	1.0395e-05	0.00112072	Up	EYA2
ENSSSCG00000007470	143.138	-1.94402	6.71007e-05	0.00472456	Down	FAM65C
ENSSSCG00000007485	53.4925	1.87738	0.00599581	0.142332	Up	BCAS1
ENSSSCG00000007529	180.377	1.16435	0.00141388	0.0513047	Up	SYCP2
ENSSSCG00000007542	21.7179	1.13623	0.0108026	0.208736	Up
ENSSSCG00000007548	9.95784	1.06009	0.0434082	0.438745	Up
ENSSSCG00000007680	19.6591	1.22828	0.0177647	0.278186	Up	MYL10
ENSSSCG00000007757	217.516	2.39133	0.000258009	0.0138602	Up	TRIM72
ENSSSCG00000007760	63.5102	1.20507	0.00656372	0.150298	Up
ENSSSCG00000007799	499.237	2.60725	2.02868e-05	0.00187347	Up	MYLPF
ENSSSCG00000007816	10.0063	1.5474	0.0176509	0.277922	Up	IL21R
ENSSSCG00000007949	184.32	1.71099	0.0118718	0.218376	Up
ENSSSCG00000007977	7.70745	-1.86748	0.00402006	0.108542	Down	HBM
ENSSSCG00000008101	7.02607	-2.27056	0.000363828	0.0180461	Down	fbln7
ENSSSCG00000008115	29.295	2.30696	6.6007e-08	2.18034e-05	Up	LOC100521617
ENSSSCG00000008119	66.4099	3.27644	3.29695e-13	7.31217e-10	Up	KCNIP3
ENSSSCG00000008123	67.1265	1.14918	0.00924629	0.18888	Up	ARID5A
ENSSSCG00000008150	10.0592	1.56074	0.00946262	0.190788	Up	TMEM182
ENSSSCG00000008227	80.8342	1.91899	2.4908e-05	0.0022097	Up	ST3GAL5
ENSSSCG00000008314	21.7016	2.19855	6.68059e-05	0.00472456	Up	ATP6V1B1
ENSSSCG00000008425	3.93008	-1.51479	0.0252733	0.336941	Down
ENSSSCG00000008446	25.4767	1.93473	0.000726618	0.0305711	Up	SIX2
ENSSSCG00000008598	1733.01	1.14839	6.93293e-06	0.000815408	Up	RHOB
ENSSSCG00000008618	3.34322	1.37277	0.0394351	0.420671	Up	MYCN
ENSSSCG00000008649	101.455	2.4945	5.68318e-09	2.75723e-06	Up	SOX11
ENSSSCG00000008702	164.49	2.42492	0.000246879	0.0133817	Up
ENSSSCG00000008710	9.79831	1.48696	0.0107363	0.207832	Up	JAKMIP1
ENSSSCG00000008720	3.364	1.97081	0.00387715	0.105973	Up
ENSSSCG00000008721	10.2668	1.4167	0.0282193	0.35521	Up	ABLIM2
ENSSSCG00000008771	1.62316	1.69726	0.0120398	1	Up	C8H4orf19
ENSSSCG00000008799	171.316	-1.28265	0.00213187	0.0692413	Down	LIMCH1
ENSSSCG00000008835	35.6149	-1.33003	0.00938877	0.190288	Down	RASL11B
ENSSSCG00000008842	23.0188	1.79485	0.000350309	0.0175437	Up	KIT
ENSSSCG00000008930	76.3123	3.38428	4.36712e-17	1.35599e-13	Up	LOC100513296
ENSSSCG00000008939	7.88528	1.2324	0.0285063	0.356838	Up	JCHAIN
ENSSSCG00000008953	15.4381	1.11675	0.0276245	0.354439	Up	CXCL8
ENSSSCG00000008954	4.06869	1.79983	0.00655624	0.150298	Up
ENSSSCG00000008962	18.2079	1.58263	0.0127114	0.226833	Up	EREG
ENSSSCG00000008984	4.46613	1.58354	0.0183071	0.281416	Up	SHROOM3
ENSSSCG00000008993	12.6252	1.97852	0.00157849	0.0553323	Up	npy2r
ENSSSCG00000009014	5.06964	-1.30429	0.0423585	0.434644	Down
ENSSSCG00000009045	65.9624	1.21737	0.00609919	0.144295	Up	HHIP
ENSSSCG00000009050	164.28	1.99478	0.00105944	0.0408357	Up	INPP4B
ENSSSCG00000009110	8.66052	1.43889	0.022872	0.319612	Up	LOC102164159
ENSSSCG00000009111	1429.91	1.19268	0.000183532	0.0107929	Up	SYNPO2
ENSSSCG00000009131	66.3904	2.26709	0.000716905	0.0302444	Up	PITX2
ENSSSCG00000009206	11.2422	1.58099	0.017829	0.278186	Up	GPRIN3
ENSSSCG00000009231	2.03201	1.43158	0.0360319	0.401865	Up	cds1
ENSSSCG00000009281	114.63	1.82258	4.12464e-06	0.000543287	Up	LOC100623668
ENSSSCG00000009320	126.579	1.65996	0.000177294	0.0105459	Up
ENSSSCG00000009354	1.86276	1.74695	0.0098566	0.196184	Up	CCNA1
ENSSSCG00000009388	19.4944	-1.77944	0.00268735	0.0814864	Down	KCNRG
ENSSSCG00000009399	1.83107	-1.68098	0.0129946	1	Down	CYSLTR2
ENSSSCG00000009446	701.21	1.13822	0.000969648	0.0382076	Up	PCDH17
ENSSSCG00000009461	17.6275	-1.09019	0.0183985	0.281416	Down
ENSSSCG00000009462	15.102	1.09293	0.0393824	0.420671	Up	KLF5
ENSSSCG00000009526	124.013	1.63741	9.19978e-06	0.00101295	Up	ITGBL1
ENSSSCG00000009535	30.223	1.24889	0.000668463	0.0287476	Up	EFNB2
ENSSSCG00000009543	4.73024	1.33856	0.0435642	0.439178	Up	MYO16
ENSSSCG00000009585	280.937	1.29341	0.000860493	0.0350634	Up	GADD45G
ENSSSCG00000009603	7.61543	2.61639	3.07132e-05	0.00259142	Up	LZTS1
ENSSSCG00000009630	3.28682	1.32822	0.043626	0.439231	Up	EGR3
ENSSSCG00000009644	1.06894	1.34615	0.0403074	1	Up	ADAM28
ENSSSCG00000009646	9.01952	1.44126	0.0347152	0.394549	Up	ADAM7
ENSSSCG00000009648	127.111	-1.90757	7.12528e-05	0.00498289	Down	NEFM
ENSSSCG00000009655	721.078	-1.25257	5.98607e-11	5.80836e-08	Down	EBF2
ENSSSCG00000009679	48.0466	1.0095	0.0401654	0.423332	Up	FZD3
ENSSSCG00000009703	40.0072	1.95579	0.000665522	0.0287006	Up	HAND2
ENSSSCG00000009721	6.19644	1.88434	0.00501402	0.125351	Up
ENSSSCG00000009830	61.341	3.58459	1.86115e-12	3.13358e-09	Up	MYL2
ENSSSCG00000009844	280.304	2.35301	0.000359026	0.017865	Up	LOC100155338
ENSSSCG00000009947	51.1641	2.00827	4.71141e-05	0.00365723	Up	CMKLR1
ENSSSCG00000009953	124.644	2.30429	2.13992e-07	5.35843e-05	Up	KIAA1671
ENSSSCG00000010023	95.579	1.76972	0.000285111	0.0147055	Up	PLA2G3
ENSSSCG00000010077	8.49333	2.32517	0.000398669	0.0193187	Up	LOC100523213
ENSSSCG00000010089	8.16996	1.36531	0.0387949	0.416986	Up	LOC100153093
ENSSSCG00000010144	123.446	1.70989	0.0107039	0.207723	Up	ACTN2
ENSSSCG00000010190	84.8353	1.65167	0.0146624	0.248781	Up	ACTA1
ENSSSCG00000010224	16.3624	1.7807	0.000308603	0.01576	Up	EGR2
ENSSSCG00000010272	271.165	1.19771	0.00267566	0.0814864	Up	ADAMTS14
ENSSSCG00000010303	169.836	2.04756	0.00190999	0.0638645	Up	SYNPO2L
ENSSSCG00000010317	1.67339	1.40073	0.0398823	1	Up	DUPD1
ENSSSCG00000010336	2.29572	-1.43634	0.0351846	0.396558	Down	SFTPA1
ENSSSCG00000010349	6.44299	2.81748	3.24757e-05	0.00271067	Up	LRIT1
ENSSSCG00000010350	2.08096	1.72356	0.0106532	0.206998	Up	RGR
ENSSSCG00000010359	17.7016	2.05304	0.000924092	0.0366919	Up	LDB3
ENSSSCG00000010414	264.721	-1.7512	5.29121e-06	0.000651952	Down	CXCL12
ENSSSCG00000010428	13.7093	2.65962	1.31298e-05	0.00132363	Up	DKK1
ENSSSCG00000010449	7.61559	1.32888	0.0480732	0.458102	Up	CH25H
ENSSSCG00000010461	1036.88	2.11986	0.00126825	0.0472173	Up	ANKRD1
ENSSSCG00000010473	67.9288	1.36893	0.00590801	0.140894	Up
ENSSSCG00000010475	5.45995	2.1426	0.000864926	0.0351518	Up	CYP26A1
ENSSSCG00000010480	8.17981	-1.44759	0.0243595	0.331157	Down	PDE6C
ENSSSCG00000010494	44.6895	1.58047	0.00626087	0.146295	Up
ENSSSCG00000010497	654.715	2.41207	3.6776e-06	0.000496477	Up	ENTPD1
ENSSSCG00000010504	3.51125	-1.44712	0.0291978	0.361632	Down	BLNK
ENSSSCG00000010523	46.5976	1.53681	0.000282528	0.0146323	Up	HOGA1
ENSSSCG00000010578	7.75564	1.43296	0.021744	0.312281	Up	PITX3
ENSSSCG00000010626	93.724	2.6911	8.10183e-08	2.51562e-05	Up	RBM20
ENSSSCG00000010638	129.73	-1.09079	0.0207966	0.30231	Down	TCF7L2
ENSSSCG00000010650	11.4998	1.958	0.00156899	0.055235	Up	AFAP1L2
ENSSSCG00000010655	17.4875	-1.08078	0.0339096	0.389835	Down
ENSSSCG00000010698	110.646	-1.33497	0.00284635	0.0853081	Down	FGFR2
ENSSSCG00000010728	174.228	1.31165	0.000391584	0.0190575	Up	CPXM2
ENSSSCG00000010755	19.9298	2.5475	1.31692e-06	0.000219841	Up	PTPRE
ENSSSCG00000010814	5.05762	1.85817	0.0057824	0.138537	Up
ENSSSCG00000010831	78.4156	1.10147	0.00683097	0.15378	Up	DUSP10
ENSSSCG00000010886	131.316	1.06636	0.0011784	0.0444208	Up	SUSD4
ENSSSCG00000010922	2.56526	1.85246	0.00659374	0.150611	Up	ELF3
ENSSSCG00000010948	796.023	-1.18904	0.0120872	0.219992	Down	ctsl
ENSSSCG00000010962	9.01324	-1.55086	0.0214577	0.310466	Down	FRMD3
ENSSSCG00000010965	6.80725	-1.50017	0.0278964	0.35521	Down	CCL21
ENSSSCG00000010974	8.933	-1.6329	0.0117237	0.217717	Down	CNTFR
ENSSSCG00000011121	46.8386	1.94526	3.68281e-05	0.00300924	Up	CELF2
ENSSSCG00000011224	2.33937	1.51039	0.02694	0.350581	Up
ENSSSCG00000011238	67.7769	1.76837	0.0086165	0.180285	Up	ARPP21
ENSSSCG00000011245	156.149	-1.58872	0.000386944	0.0189505	Down
ENSSSCG00000011259	29.3261	2.23082	0.000221701	0.012381	Up	SCN5A
ENSSSCG00000011260	10.5902	2.17618	0.00106576	0.0409552	Up
ENSSSCG00000011286	24.5981	1.97264	0.00141691	0.0513047	Up	KLHL40
ENSSSCG00000011326	30.3218	-1.47492	0.00204408	0.0672338	Down	PTH1R
ENSSSCG00000011400	112.261	1.11033	8.65235e-05	0.0058184	Up	SEMA3B
ENSSSCG00000011419	2.70232	-1.32449	0.0496378	0.466199	Down
ENSSSCG00000011440	8.46629	1.42254	0.0301604	0.364673	Up	SEMA3G
ENSSSCG00000011441	219.549	2.03421	0.00115692	0.043915	Up	TNNC1
ENSSSCG00000011455	16.7916	2.03531	5.68022e-05	0.00417941	Up
ENSSSCG00000011456	27.8003	1.19505	0.0056347	0.136185	Up	CHDH
ENSSSCG00000011461	3.75611	2.03082	0.00285268	0.0853331	Up	Lrtm1
ENSSSCG00000011496	1673.07	-1.14442	2.94172e-06	0.000415184	Down	ADAMTS9
ENSSSCG00000011511	81.0343	2.83296	7.28443e-08	2.34357e-05	Up	FRMD4B
ENSSSCG00000011560	206.506	1.10771	0.000301429	0.0154956	Up	creld1
ENSSSCG00000011579	111.878	-2.04477	1.10856e-06	0.000197466	Down	PPARG
ENSSSCG00000011596	11.9726	1.05281	0.0417823	0.432159	Up	TRH
ENSSSCG00000011598	90.3943	-1.07942	0.000673961	0.028904	Down	LOC100513495
ENSSSCG00000011627	2.82966	-2.06214	0.00253922	0.0785942	Down
ENSSSCG00000011641	74.8071	-1.09827	0.00396439	0.107651	Down
ENSSSCG00000011646	15.3771	2.25533	0.000496559	0.0229437	Up	KY
ENSSSCG00000011695	200.369	-1.56682	6.47492e-10	4.37057e-07	Down	AGTR1
ENSSSCG00000011702	452.972	1.01675	5.99238e-08	2.02243e-05	Up	TM4SF1
ENSSSCG00000011723	83.9685	1.32315	0.00868004	0.180499	Up	MME
ENSSSCG00000011727	1445.02	-1.51369	0.0023032	0.0728254	Down	PTX3
ENSSSCG00000011819	83.1888	1.40549	6.61582e-05	0.0047115	Up
ENSSSCG00000011906	15.399	2.98597	5.02073e-07	0.000111353	Up
ENSSSCG00000011934	27.4887	1.33029	0.00498314	0.124779	Up	PLCXD2
ENSSSCG00000011935	1.87021	1.44467	0.0339726	0.389835	Up	LOC102159011
ENSSSCG00000011973	363.371	1.63677	0.00424485	0.11207	Up	COL8A1
ENSSSCG00000012005	5.94346	1.20814	0.0482639	0.458285	Up
ENSSSCG00000012049	6.72114	2.80828	1.92067e-05	0.00179629	Up	KCNE1
ENSSSCG00000012083	21.5183	2.91783	1.68927e-06	0.000272033	Up	RIPK4
ENSSSCG00000012110	188.205	1.24275	0.00225247	0.0721024	Up	MID1
ENSSSCG00000012126	368.413	-1.82668	8.73799e-12	1.04352e-08	Down	GPM6B
ENSSSCG00000012135	8.54389	1.15438	0.0457989	0.450018	Up	VEGFD
ENSSSCG00000012164	3.94586	1.40295	0.0342892	0.392003	Up	CNKSR2
ENSSSCG00000012238	65.7222	1.82677	0.00017308	0.0103455	Up	TSPAN7
ENSSSCG00000012292	10.6175	-1.07594	0.0431749	0.437812	Down	SYP
ENSSSCG00000012345	1.88289	-1.26607	0.0495506	0.466199	Down	PFKFB1
ENSSSCG00000012375	22.6472	1.0221	0.0142875	0.245421	Up	DLG3
ENSSSCG00000012452	135.315	-1.44728	0.000691135	0.0294777	Down
ENSSSCG00000012479	115.584	-1.09419	0.00754708	0.163872	Down
ENSSSCG00000012549	3.53944	1.53902	0.0230958	0.321292	Up
ENSSSCG00000012561	5.60476	-1.28685	0.0397475	0.421205	Down
ENSSSCG00000012572	17.383	2.10784	0.00012655	0.00805201	Up
ENSSSCG00000012574	213.183	-1.06792	0.0109048	0.209504	Down	AMMECR1
ENSSSCG00000012600	8.7503	2.01015	0.00177443	0.060459	Up	AGTR2
ENSSSCG00000012644	21.167	-1.436	0.020277	0.297825	Down	TENM1
ENSSSCG00000012667	24.3821	2.76041	1.92055e-07	4.96941e-05	Up	IGSF1
ENSSSCG00000012769	5.55598	2.2447	0.000764499	0.03182	Up	ATP2B3
ENSSSCG00000012780	6.88269	1.16966	0.0387085	0.416458	Up	PLXNB3
ENSSSCG00000012829	10.0417	1.42317	0.0354884	0.398378	Up	LOC100519121
ENSSSCG00000012832	6320.1	-1.14938	0.0280033	0.35521	Down	MXRA5
ENSSSCG00000012854	28.7188	1.29249	0.000573113	0.0256414	Up	RASSF7
ENSSSCG00000012869	12.194	1.51876	0.0116379	0.217161	Up	LOC100518411
ENSSSCG00000013004	55.3528	1.31745	0.00286218	0.0853463	Up	TM7SF2
ENSSSCG00000013113	857.874	1.0952	7.39678e-08	2.34357e-05	Up	tmem132a
ENSSSCG00000013145	152.978	1.92068	1.04483e-07	3.11943e-05	Up	DTX4
ENSSSCG00000013181	503.055	-1.05561	0.0373204	0.410285	Down	SERPING1
ENSSSCG00000013240	119.597	2.21524	0.00107504	0.0411084	Up
ENSSSCG00000013341	159.104	2.35933	0.000247787	0.0133817	Up
ENSSSCG00000013344	134.797	2.09323	0.000817434	0.0336772	Up	ANO5
ENSSSCG00000013354	69.8982	1.77351	0.00759169	0.164381	Up	CSRP3
ENSSSCG00000013375	471.237	2.07745	0.00219002	0.0708333	Up	MYOD1
ENSSSCG00000013377	8.20587	1.30797	0.0477507	0.45802	Up
ENSSSCG00000013379	10.9856	2.7431	4.93239e-06	0.000612602	Up	KCNJ11
ENSSSCG00000013384	13.5803	1.56055	0.00832174	0.176979	Up
ENSSSCG00000013892	4.73526	1.63536	0.0137845	0.240996	Up	KCNN1
ENSSSCG00000013904	5.20514	-1.3482	0.0322119	0.378856	Down
ENSSSCG00000013934	17.2237	1.82852	0.00199869	0.0660205	Up	CILP2
ENSSSCG00000014012	260.454	-1.30262	2.23684e-06	0.000343831	Down	GFPT2
ENSSSCG00000014039	5.93572	2.40961	0.000384956	0.0189128	Up	RGS14
ENSSSCG00000014047	433.613	3.00497	1.20634e-06	0.000206116	Up	FGFR4
ENSSSCG00000014088	71.7949	-1.32417	0.0107229	0.207832	Down	IQGAP2
ENSSSCG00000014149	507.544	1.37809	1.11929e-06	0.000197466	Up	MEF2C
ENSSSCG00000014213	48.9463	1.24171	0.000546287	0.0247262	Up	KCNN2
ENSSSCG00000014214	13.9636	1.53217	0.0121516	0.220233	Up	LOC100519890
ENSSSCG00000014221	41.1018	-1.57367	0.00900707	0.184883	Down	LVRN
ENSSSCG00000014224	51.328	1.03653	0.00992308	0.197255	Up	SEMA6A
ENSSSCG00000014225	1.59024	-1.64669	0.0148912	1	Down	LOC100737009
ENSSSCG00000014251	231.244	2.27522	0.000102718	0.00675719	Up
ENSSSCG00000014256	657.613	-1.07826	0.0310831	0.372063	Down	FBN2
ENSSSCG00000014324	9.18977	1.40608	0.0311443	0.372508	Up	MYOT
ENSSSCG00000014430	262.733	2.68194	7.34308e-12	9.50011e-09	Up
ENSSSCG00000014560	13.6239	2.25544	3.05597e-05	0.00259142	Up	COX8H
ENSSSCG00000014598	30.9658	2.34052	4.53348e-06	0.000567599	Up	LOC100523560
ENSSSCG00000014816	25.7075	1.50446	0.00444495	0.115205	Up	LOC100037968
ENSSSCG00000014851	68.715	1.17517	0.033743	0.388333	Up	SLCO2B1
ENSSSCG00000014854	9.33271	-1.39909	0.0130599	0.230665	Down	KLHL35
ENSSSCG00000014904	25.8896	1.54349	0.00516777	0.127958	Up	DLG2
ENSSSCG00000014909	239.644	2.9956	1.39934e-12	2.71559e-09	Up	SYTL2
ENSSSCG00000014986	1.85385	1.51053	0.0227291	0.318612	Up	MMP3
ENSSSCG00000014994	126.866	1.21662	0.00117547	0.0444208	Up
ENSSSCG00000015002	9.10976	1.80511	0.0042244	0.111918	Up	ELMOD1
ENSSSCG00000015025	616.907	1.34212	0.00691159	0.155061	Up	CRYAB
ENSSSCG00000015035	12.7081	1.34196	0.0216894	0.312074	Up	C9H11orf52
ENSSSCG00000015037	419.287	2.26085	3.34264e-05	0.0027751	Up	IL18
ENSSSCG00000015063	5.76038	1.33077	0.0434998	0.439013	Up
ENSSSCG00000015083	130.514	1.41149	4.41996e-06	0.000557885	Up	FXYD6
ENSSSCG00000015116	633.152	1.98631	2.54588e-08	9.8812e-06	Up	MCAM
ENSSSCG00000015202	16.1161	1.05531	0.0423467	0.434644	Up	ROBO3
ENSSSCG00000015249	69.4842	1.54098	0.00352401	0.0985238	Up	ADAMTS8
ENSSSCG00000015332	2.98193	2.02673	0.00282913	0.084956	Up	PON1
ENSSSCG00000015348	1.62316	1.69726	0.0120398	1	Up	NXPH1
ENSSSCG00000015368	37.3138	1.6429	0.000626847	0.0273676	Up	HDAC9
ENSSSCG00000015399	8.23602	1.39669	0.0145652	0.247695	Up	SEMA3E
ENSSSCG00000015412	5.7398	-1.30516	0.0480182	0.458102	Down	CCDC146
ENSSSCG00000015445	80.8186	2.88614	6.77063e-09	3.18528e-06	Up
ENSSSCG00000015474	46.8839	1.71668	0.00274934	0.0830417	Up	ppfia4
ENSSSCG00000015475	1595.2	2.47416	0.000207423	0.0118391	Up	MYOG
ENSSSCG00000015491	7.21391	1.72717	0.00589877	0.14089	Up	LOC100624136
ENSSSCG00000015501	6.81201	-1.37828	0.0405427	0.425575	Down	GPR52
ENSSSCG00000015589	389.936	1.03918	0.000307364	0.0157486	Up	VASH2
ENSSSCG00000015665	9.41985	1.57731	0.0190939	0.28752	Up	LOC100624740
ENSSSCG00000015675	2.23211	1.46183	0.0322109	0.378856	Up
ENSSSCG00000015688	319.304	3.02652	7.95358e-07	0.000162473	Up	CXCR4
ENSSSCG00000015706	18.762	2.18669	0.000452668	0.0212316	Up	LYPD1
ENSSSCG00000015707	11.8056	2.73206	2.60252e-05	0.00225721	Up
ENSSSCG00000015773	33.9507	1.08171	0.00455011	0.116761	Up
ENSSSCG00000015774	416.437	1.34962	1.13309e-08	4.88647e-06	Up
ENSSSCG00000015780	74.1534	1.13939	0.00574937	0.138172	Up	STOX2
ENSSSCG00000015796	79.5567	1.6192	0.0177287	0.278186	Up	PDLIM3
ENSSSCG00000015797	19.8526	1.44271	0.00437619	0.114257	Up
ENSSSCG00000015873	12.8539	2.73053	2.43597e-06	0.000360176	Up	ACVR1C
ENSSSCG00000015886	50.6008	2.34394	2.40674e-05	0.00215981	Up	ITGB6
ENSSSCG00000015901	10.8427	-1.27591	0.0192761	0.289142	Down	LOC100514075
ENSSSCG00000015913	14.1785	1.92523	0.00103878	0.0404187	Up	SCN9A
ENSSSCG00000015914	7.84934	2.8842	1.19237e-05	0.00125078	Up
ENSSSCG00000015917	544.117	1.98817	0.00232462	0.0732042	Up	LOC397689
ENSSSCG00000015931	1208.53	1.7324	0.000479281	0.022278	Up
ENSSSCG00000015955	1087.23	1.87694	0.000663304	0.0286847	Up	ITGA6
ENSSSCG00000015969	82.4248	2.52453	3.10383e-06	0.000434117	Up
ENSSSCG00000016002	331.098	2.13097	1.76413e-09	1.04639e-06	Up	CCDC141
ENSSSCG00000016018	16.9665	1.31249	0.00616355	0.144853	Up	FRZB
ENSSSCG00000016022	2.96721	2.3584	0.000545638	0.0247262	Up	ZNF804A
ENSSSCG00000016047	54.5059	1.40815	0.0392441	0.420183	Up	MSTN
ENSSSCG00000016063	32.4409	3.32442	4.42629e-10	3.12355e-07	Up
ENSSSCG00000016064	7.3771	1.25236	0.047654	0.457667	Up	TMEFF2
ENSSSCG00000016067	738.554	1.56352	4.50752e-08	1.5551e-05	Up	STK17B
ENSSSCG00000016068	217.997	1.73758	8.89711e-09	4.03051e-06	Up	HECW2
ENSSSCG00000016083	8.02711	1.74248	0.00725071	0.160124	Up	PLCL1
ENSSSCG00000016115	2.82823	-2.19576	0.00130547	0.0483709	Down	ICA1L
ENSSSCG00000016140	40.0436	1.91942	7.42847e-07	0.000153796	Up	FZD5
ENSSSCG00000016151	106.514	1.2226	0.000191778	0.0111116	Up	MAP2
ENSSSCG00000016157	374.264	2.75703	2.26706e-06	0.00034506	Up
ENSSSCG00000016160	12.0167	1.41987	0.0165469	0.268715	Up
ENSSSCG00000016178	119.432	1.86286	5.1768e-07	0.000113197	Up
ENSSSCG00000016215	184.932	2.1353	1.12654e-07	3.2388e-05	Up	tuba4a
ENSSSCG00000016216	6.82073	1.4838	0.0274087	0.353716	Up	LOC100158003
ENSSSCG00000016225	7.48112	1.51277	0.0112109	0.212047	Up	MOGAT1
ENSSSCG00000016256	18.379	2.84674	5.97667e-06	0.000724905	Up	SPHKAP
ENSSSCG00000016258	16.4035	-1.84232	0.00408058	0.109429	Down
ENSSSCG00000016287	43.8415	2.33531	0.00010256	0.00675719	Up	CHRND
ENSSSCG00000016288	206.939	2.00951	0.00208663	0.0683436	Up	CHRNG
ENSSSCG00000016342	465.015	1.39232	2.58778e-05	0.00225721	Up	HES6
ENSSSCG00000016381	1935.62	-1.52732	0.011589	0.21651	Down	sned1
ENSSSCG00000016398	247.287	1.581	0.0182021	0.280847	Up	LOC100516703
ENSSSCG00000016513	80.1169	-1.18577	0.0245223	0.332788	Down
ENSSSCG00000016555	12.9581	3.12265	1.69966e-06	0.000272033	Up
ENSSSCG00000016567	105.135	2.7182	9.14275e-10	5.91422e-07	Up	STRIP2
ENSSSCG00000016580	10.2112	-1.3835	0.0226056	0.318157	Down	OPN1SW
ENSSSCG00000016589	13.3188	-1.27271	0.0401163	0.423332	Down	LRRC4
ENSSSCG00000016605	3.30218	1.95949	0.0040825	0.109429	Up	LMOD2
ENSSSCG00000016625	23.4593	1.21075	0.0181205	0.2802	Up	CTTNBP2
ENSSSCG00000016633	757.008	1.18783	1.44597e-07	3.87047e-05	Up	MET
ENSSSCG00000016655	2.70232	-1.32449	0.0496378	0.466199	Down	LOC100521938
ENSSSCG00000016672	103.775	-1.68761	5.0108e-05	0.00381337	Down	ADCYAP1R1
ENSSSCG00000016689	6.71066	-1.47263	0.0159608	0.262873	Down	TRIL
ENSSSCG00000016704	10.9171	-1.08338	0.0451941	0.447189	Down	HOXA4
ENSSSCG00000016705	37.5141	-1.04564	0.00716657	0.159172	Down	HOXA3
ENSSSCG00000016720	178.257	2.17266	3.9504e-09	1.97838e-06	Up	PGAM2
ENSSSCG00000016799	1.77883	1.50389	0.0233616	1	Up
ENSSSCG00000016806	45.8831	2.90738	3.16958e-08	1.20019e-05	Up	CDH6
ENSSSCG00000016823	285.827	3.25619	1.07362e-07	3.14489e-05	Up	C1QTNF3
ENSSSCG00000016838	7.97409	1.37481	0.0328304	0.383895	Up	RANBP3L
ENSSSCG00000016878	8.67843	-2.18899	0.000694315	0.0294908	Down	FGF10
ENSSSCG00000016896	16.8808	1.49281	0.00877504	0.181402	Up	HSPB3
ENSSSCG00000016917	2.16144	-1.70378	0.0117401	0.217761	Down	ankrd55
ENSSSCG00000016933	43.7843	-1.05699	0.00408736	0.109429	Down
ENSSSCG00000017012	9.55362	1.82773	0.00577454	0.138537	Up
ENSSSCG00000017052	2792.47	1.06635	7.65328e-05	0.00528076	Up	ADAM19
ENSSSCG00000017054	187.478	1.47641	4.36206e-06	0.000556654	Up	cyfip2
ENSSSCG00000017095	43.1828	-1.44067	0.00229742	0.0727908	Down
ENSSSCG00000017131	38.0011	1.74618	4.36076e-05	0.00343659	Up	FN3K
ENSSSCG00000017141	10.5568	1.34534	0.0405963	0.425849	Up	AATK
ENSSSCG00000017172	10.8486	-1.68262	0.0120082	0.219585	Down	ST6GALNAC1
ENSSSCG00000017219	40.5411	2.36229	4.28583e-05	0.00342024	Up	HID1
ENSSSCG00000017244	35.2544	-1.18133	0.00767435	0.165249	Down	SDK2
ENSSSCG00000017282	34.0144	2.35076	6.27052e-05	0.00448617	Up	SCN4A
ENSSSCG00000017296	246.795	-1.09924	0.00332423	0.0950435	Down	ACE
ENSSSCG00000017307	15.1677	1.72379	0.00865366	0.180499	Up	MYL4
ENSSSCG00000017376	2.47032	1.42184	0.0368665	0.406789	Up	MEOX1
ENSSSCG00000017379	989.208	1.04193	1.89446e-05	0.00178252	Up	ETV4
ENSSSCG00000017448	3.97634	1.29699	0.0467478	0.452492	Up	KRT19
ENSSSCG00000017522	1.09033	1.32076	0.0433462	1	Up	SP6
ENSSSCG00000017527	11.4128	2.83799	1.74455e-05	0.00169276	Up	SKAP1
ENSSSCG00000017583	264.862	2.76223	8.19808e-06	0.000915649	Up	SGCA
ENSSSCG00000017589	78.6603	-1.19083	0.0200087	0.29528	Down	DLX3
ENSSSCG00000017638	314.904	1.04438	0.000119049	0.00763733	Up	TSPOAP1
ENSSSCG00000017717	227.524	2.10628	0.000852385	0.0348244	Up	UNC45B
ENSSSCG00000017730	8.88059	1.69063	0.00750436	0.163173	Up	CDK5R1
ENSSSCG00000017783	1131.43	1.03261	7.3019e-06	0.000852346	Up
ENSSSCG00000017837	24.5395	2.03209	0.000422017	0.0200976	Up	LOC100624704
ENSSSCG00000017894	11.318	1.35436	0.0377421	0.411768	Up	LOC100522103
ENSSSCG00000017904	1425.96	1.39297	2.43329e-05	0.00217108	Up	ENO3
ENSSSCG00000017923	13.7234	-1.19097	0.0346613	0.394549	Down	ALOX15
ENSSSCG00000017943	5.95101	1.42698	0.0219086	0.312621	Up
ENSSSCG00000017991	54.9515	1.24141	0.00157889	0.0553323	Up	PIK3R5
ENSSSCG00000018003	4.84364	1.89408	0.0055152	0.134417	Up	MYH2
ENSSSCG00000018007	1843.5	2.10056	0.000879914	0.0355967	Up	LOC396711
ENSSSCG00000018047	136.092	1.90194	1.39095e-08	5.83636e-06	Up	FAM83G
ENSSSCG00000020651	45.1346	-1.93461	0.000337486	0.0170667	Down
ENSSSCG00000020725	16.4487	1.43453	0.022645	0.318157	Up
ENSSSCG00000020746	4.2888	1.6154	0.0124122	0.22355	Up
ENSSSCG00000020781	3.75963	1.62097	0.0159676	0.262873	Up	NIPAL2
ENSSSCG00000020785	4251.64	2.81209	2.12289e-07	5.35843e-05	Up	DES
ENSSSCG00000020865	10.1315	1.30962	0.0252424	0.336941	Up	MBP
ENSSSCG00000020942	6.94423	1.6304	0.00695654	0.15562	Up
ENSSSCG00000020963	1032.89	1.11513	0.000225033	0.012522	Up	EPDR1
ENSSSCG00000020964	71.7064	-1.06804	0.00882715	0.182236	Down	SEC22B
ENSSSCG00000021026	117.512	1.25134	1.85491e-05	0.00175815	Up	TMEM51
ENSSSCG00000021044	91.5982	1.51832	1.10167e-05	0.00117955	Up
ENSSSCG00000021059	198.999	1.77786	0.00870814	0.180499	Up	ADORA1
ENSSSCG00000021105	17.0166	-1.17086	0.0453116	0.447211	Down	DPEP2
ENSSSCG00000021205	116.093	1.83139	2.13706e-08	8.50713e-06	Up	STK26
ENSSSCG00000021295	8.5191	2.75438	2.77689e-05	0.00239507	Up
ENSSSCG00000021374	28.6917	1.42629	0.00433304	0.113441	Up
ENSSSCG00000021375	112.591	1.96796	0.00340042	0.0968653	Up	LOC100627069
ENSSSCG00000021399	253.423	-1.40463	0.0300866	0.364348	Down
ENSSSCG00000021430	12.9999	-1.20865	0.0369155	0.40704	Down
ENSSSCG00000021438	1.54259	-1.54086	0.0216565	1	Down
ENSSSCG00000021506	23.4195	1.6806	0.000904166	0.0362828	Up
ENSSSCG00000021593	17.2996	-1.50791	0.0178258	0.278186	Down
ENSSSCG00000021595	91.6055	2.42952	7.71821e-06	0.000874637	Up
ENSSSCG00000021597	347.495	1.26494	2.51873e-07	6.20687e-05	Up
ENSSSCG00000021618	1.28714	1.43061	0.0306109	1	Up	LOC100623020
ENSSSCG00000021624	21.3937	2.85433	1.13097e-05	0.00120262	Up	LAD1
ENSSSCG00000021819	60.1873	-1.08688	0.00235171	0.0739076	Down
ENSSSCG00000021865	69.6016	1.56511	0.00219976	0.0709916	Up	INHBA
ENSSSCG00000021874	25.8746	-1.09234	0.0205306	0.299928	Down	LOC102163523
ENSSSCG00000021885	2.46104	1.39391	0.0409504	0.427272	Up	LOC102163221
ENSSSCG00000021899	573.127	-1.10272	0.0246106	0.333026	Down	LOC100626687
ENSSSCG00000021902	90.8765	-1.14371	0.00695201	0.15562	Down	GABRP
ENSSSCG00000021916	9.83072	-1.39167	0.0252889	0.336941	Down
ENSSSCG00000021997	12.1988	1.28804	0.00938261	0.190288	Up	ALS2CL
ENSSSCG00000022193	7.52237	-1.79395	0.00327742	0.0942923	Down
ENSSSCG00000022233	24.2011	1.76306	0.00664473	0.15126	Up	GAD1
ENSSSCG00000022256	59.4824	1.49006	0.0110949	0.211185	Up	C14H10orf10
ENSSSCG00000022268	11.7545	1.768	0.00804237	0.17198	Up	LOC100739226
ENSSSCG00000022309	5.75088	-1.3642	0.0455098	0.448311	Down	GPR34
ENSSSCG00000022320	52.5893	1.49103	0.0284225	0.356142	Up	LOC100626974
ENSSSCG00000022331	71.6408	1.20014	0.00268582	0.0814864	Up	FGF13
ENSSSCG00000022364	4.77681	1.2633	0.0411271	0.427947	Up	CPT1B
ENSSSCG00000022486	776.186	-1.00134	0.000906786	0.0362831	Down	CBLB
ENSSSCG00000022543	14.1342	-1.6499	0.000880461	0.0355967	Down	VWDE
ENSSSCG00000022590	313.117	1.05625	0.0053687	0.131881	Up	LOC106505387
ENSSSCG00000022618	5.18796	1.51765	0.0230935	0.321292	Up
ENSSSCG00000022755	5.2256	-1.39268	0.0405061	0.425554	Down
ENSSSCG00000022780	386.967	1.00035	4.37435e-06	0.000556654	Up	UGCG
ENSSSCG00000022826	4.39227	1.91944	0.00456969	0.11707	Up
ENSSSCG00000022838	15.8265	1.36177	0.00295926	0.0871774	Up	SVIP
ENSSSCG00000022983	7.48245	2.03162	0.00147031	0.0525959	Up	LOC100153854
ENSSSCG00000023009	4.22013	-1.7328	0.00789793	0.169358	Down	PROKR2
ENSSSCG00000023031	285.476	2.0866	0.00158745	0.0553825	Up	TNNT2
ENSSSCG00000023065	2.56484	1.66097	0.0150486	0.252028	Up	LOC100738061
ENSSSCG00000023181	2.34827	1.6362	0.0165931	0.269149	Up	ZNF385B
ENSSSCG00000023186	95.1389	1.18148	0.00100663	0.0392662	Up	CA4
ENSSSCG00000023187	3.63518	1.54562	0.0235549	0.325637	Up
ENSSSCG00000023225	4.47932	-1.5908	0.0177862	0.278186	Down
ENSSSCG00000023267	77.4019	1.29852	5.1736e-05	0.00387304	Up
ENSSSCG00000023279	4.70799	1.87721	0.00438017	0.114257	Up	SH3TC2
ENSSSCG00000023280	1.42306	1.34812	0.0388645	1	Up	SULT2B1
ENSSSCG00000023393	2.7316	2.13603	0.00177011	0.060459	Up	zbbx
ENSSSCG00000023501	28.6922	-1.33234	0.00356597	0.0993926	Down	CCKAR
ENSSSCG00000023585	18.1546	1.86832	0.00281547	0.0847097	Up	SERINC2
ENSSSCG00000023630	27.1953	-1.81614	0.00290594	0.0861224	Down	LOC100628221
ENSSSCG00000023638	2.12287	1.50049	0.0280684	0.35521	Up
ENSSSCG00000023642	2.68846	1.45108	0.0334551	0.387568	Up	XK
ENSSSCG00000023710	19.5727	1.70553	0.00360517	0.0999468	Up	REEP1
ENSSSCG00000023743	647.953	1.40433	1.70236e-05	0.00166221	Up	CLDN6
ENSSSCG00000023770	16.4004	1.60554	0.016001	0.262873	Up
ENSSSCG00000023875	2.51175	1.99008	0.00351556	0.0985183	Up
ENSSSCG00000023898	7.92791	1.30899	0.0219604	0.313072	Up	LOC102166770
ENSSSCG00000023956	40.5301	-1.2314	0.0466988	0.452492	Down	LOC100738669
ENSSSCG00000023993	20.1867	1.5147	0.0117202	0.217717	Up
ENSSSCG00000023999	6.93458	2.22747	0.000610873	0.0270194	Up	EYA4
ENSSSCG00000024022	24.8113	1.11501	0.0412975	0.429434	Up	TRPC6
ENSSSCG00000024061	110.904	1.99311	0.00338299	0.0965459	Up	TNNI1
ENSSSCG00000024108	400.879	-1.12016	0.0318144	0.376531	Down	SLC43A2
ENSSSCG00000024122	5.03842	-1.64544	0.0106215	0.20664	Down	CHST8
ENSSSCG00000024158	19.2211	1.44298	0.00191496	0.0638645	Up	LOC100738137
ENSSSCG00000024213	1.69314	1.40452	0.0393509	1	Up	LOC100623255
ENSSSCG00000024256	6.43482	-1.25188	0.0467502	0.452492	Down
ENSSSCG00000024272	3.24301	-1.47922	0.0298798	0.36398	Down
ENSSSCG00000024299	6.05525	1.49212	0.026428	0.347708	Up	SCN3B
ENSSSCG00000024302	167.137	1.28314	0.000101995	0.00675719	Up
ENSSSCG00000024351	871.761	1.113	9.42296e-07	0.000175862	Up	MET
ENSSSCG00000024377	2.22761	1.7013	0.0127573	0.22739	Up	RPS6KA5
ENSSSCG00000024396	315.719	-1.36343	0.000581282	0.0259322	Down	NOVA1
ENSSSCG00000024416	10.1046	2.55234	0.000110934	0.00720607	Up	LOC100736982
ENSSSCG00000024430	16.4556	1.37553	0.0157336	0.260688	Up	HES4
ENSSSCG00000024528	27.5945	1.15117	0.0336267	0.387568	Up
ENSSSCG00000024583	10.8547	1.19539	0.0310116	0.372063	Up
ENSSSCG00000024644	34.0418	1.83072	0.000347058	0.0174472	Up	CIDEA
ENSSSCG00000024650	12.4851	-1.18251	0.0401443	0.423332	Down	LOC102165291
ENSSSCG00000024651	17.7918	2.29094	0.000594623	0.0264513	Up	HEYL
ENSSSCG00000024652	2.44779	1.34729	0.0477639	0.45802	Up
ENSSSCG00000024671	213.112	2.32375	1.77321e-10	1.37645e-07	Up	WNT9A
ENSSSCG00000024676	249.099	1.10304	4.8307e-05	0.00371271	Up	SRPK3
ENSSSCG00000024719	308.465	1.10839	0.00123137	0.0459544	Up
ENSSSCG00000024817	463.663	1.29557	0.0109713	0.209765	Up	RASSF2
ENSSSCG00000024842	2.90631	2.25346	0.000972287	0.0382146	Up
ENSSSCG00000024951	59.5922	-1.05331	0.0336969	0.388089	Down	LOC100521615
ENSSSCG00000024960	1560.74	1.26435	1.43778e-05	0.00141276	Up
ENSSSCG00000024962	1.08869	1.32008	0.043442	1	Up
ENSSSCG00000024987	2.99805	1.35329	0.046498	0.452307	Up	LOC397452
ENSSSCG00000025005	139.415	1.67894	1.42445e-05	0.00141276	Up	B4GALT6
ENSSSCG00000025142	42.6901	-1.15345	0.00684086	0.15378	Down
ENSSSCG00000025176	184.13	1.45858	0.0218025	0.312401	Up	LOC100625778
ENSSSCG00000025188	29.7366	2.70177	1.69017e-07	4.44745e-05	Up	LEPR
ENSSSCG00000025268	13.8553	1.60458	0.0145825	0.247695	Up	CKM
ENSSSCG00000025353	211.616	2.14158	0.000169854	0.0102209	Up	TNNT1
ENSSSCG00000025423	10.2819	-1.08586	0.0453936	0.447735	Down	KCNK5
ENSSSCG00000025531	707.315	1.58452	1.49545e-08	6.10971e-06	Up	SSPN
ENSSSCG00000025578	6.51254	-1.28004	0.0369552	0.407189	Down	ALDH1A2
ENSSSCG00000025597	17.1924	1.0744	0.024942	0.335226	Up
ENSSSCG00000025645	44.2082	-1.28392	0.00941751	0.190622	Down	LOC102165085
ENSSSCG00000025669	183.44	-1.09592	0.00359499	0.0998429	Down
ENSSSCG00000025672	41.8337	1.60346	1.18873e-05	0.00125078	Up
ENSSSCG00000025714	5.9674	1.71592	0.0075599	0.163921	Up
ENSSSCG00000025770	185.74	1.04179	1.2879e-05	0.00131616	Up
ENSSSCG00000025834	47.6078	1.37943	0.0435102	0.439013	Up
ENSSSCG00000025924	2584.91	2.05213	1.5571e-17	6.04349e-14	Up	IGFBP5
ENSSSCG00000025982	9.78151	1.30278	0.0468215	0.4529	Up
ENSSSCG00000026095	63.8985	1.24442	0.000389805	0.0190306	Up
ENSSSCG00000026174	1.33472	-1.44377	0.0303467	1	Down
ENSSSCG00000026195	1.77156	1.3568	0.0370165	1	Up
ENSSSCG00000026259	15.9651	3.37056	3.29989e-08	1.21978e-05	Up	LINGO4
ENSSSCG00000026303	9.25224	-1.65584	0.00525054	0.129388	Down	LOC102168050
ENSSSCG00000026311	36.1144	1.382	0.000676655	0.0289396	Up	LOC100624980
ENSSSCG00000026332	8.62768	-1.48413	0.0158695	0.2621	Down	LOC100517582
ENSSSCG00000026360	11.7817	1.47586	0.0178713	0.278566	Up	CLGN
ENSSSCG00000026370	28.0119	1.90639	9.4524e-07	0.000175862	Up
ENSSSCG00000026409	6.30023	-1.52112	0.0248303	0.334504	Down	TYR
ENSSSCG00000026448	18.5053	-1.00381	0.0419072	0.432733	Down
ENSSSCG00000026453	8.41827	1.31887	0.0460596	0.451151	Up	ACSM5
ENSSSCG00000026517	18.6435	1.27446	0.0233081	0.323066	Up	CALML4
ENSSSCG00000026554	103.728	2.11032	7.42975e-07	0.000153796	Up	FAM213B
ENSSSCG00000026595	2.41213	1.36355	0.0459166	0.450889	Up
ENSSSCG00000026600	40.3721	2.78301	3.42917e-06	0.000471131	Up	KLHL30
ENSSSCG00000026602	187.457	-1.28294	4.15523e-05	0.00334248	Down	PTGIR
ENSSSCG00000026618	197.13	2.89775	1.34352e-10	1.15879e-07	Up	SDPR
ENSSSCG00000026688	17.5669	1.26325	0.0274974	0.354037	Up
ENSSSCG00000026693	55.8288	2.23807	5.94112e-05	0.00428362	Up	LOC106506957
ENSSSCG00000026792	108.348	-1.21962	0.000746044	0.0313036	Down
ENSSSCG00000026868	6.07441	1.63201	0.0152358	0.254067	Up	LRRC15
ENSSSCG00000026945	2.29924	1.41712	0.0379377	0.412884	Up	LRRC2
ENSSSCG00000026950	18.4798	-1.09859	0.0266478	0.349415	Down	LOC102160253
ENSSSCG00000026985	2.7942	1.53861	0.0242734	0.330856	Up	SNAP25
ENSSSCG00000027023	45.9954	-1.7213	0.00512808	0.127382	Down
ENSSSCG00000027024	9.33506	-1.28842	0.0208916	0.303124	Down	ASIC3
ENSSSCG00000027042	91.6596	-1.13787	0.0170158	0.272059	Down	LOC102160693
ENSSSCG00000027108	6.44253	1.78759	0.0087049	0.180499	Up
ENSSSCG00000027179	11.4163	1.21087	0.0379508	0.412884	Up	SIM2
ENSSSCG00000027215	2.56016	1.48719	0.0238965	0.327733	Up	CTRC
ENSSSCG00000027275	113.949	1.01443	0.00229375	0.0727908	Up	HHLA2
ENSSSCG00000027365	12.6272	1.62685	0.00504468	0.125712	Up
ENSSSCG00000027367	18.1135	-1.62492	0.00348127	0.0984457	Down	FGFR2
ENSSSCG00000027519	10.298	2.70994	2.37717e-05	0.00214567	Up
ENSSSCG00000027601	9.4049	1.74772	0.00344727	0.0976622	Up	FAM180A
ENSSSCG00000027635	19.129	-1.04659	0.029939	0.36398	Down
ENSSSCG00000027684	41.3228	3.25907	3.80435e-09	1.96875e-06	Up	TRIM63
ENSSSCG00000027725	66.9951	-1.00216	0.0376227	0.411722	Down	LOC100621109
ENSSSCG00000027726	337.633	1.97997	0.00212895	0.0692413	Up	DLL1
ENSSSCG00000027764	173.539	2.13141	9.666e-07	0.000176547	Up	LOC102166519
ENSSSCG00000027770	20.4184	1.55102	0.00307445	0.0895513	Up	TDRKH
ENSSSCG00000027822	4.24194	1.40843	0.0373419	0.410285	Up	CORT
ENSSSCG00000027848	448.426	1.04716	2.89528e-05	0.00247568	Up
ENSSSCG00000027877	3.34655	-1.66073	0.0141391	0.244442	Down	TLR10
ENSSSCG00000027933	5.24807	1.75367	0.00746137	0.16267	Up	SBK1
ENSSSCG00000027935	311.339	1.43535	6.12934e-06	0.000737658	Up	FHOD3
ENSSSCG00000028038	4.0119	1.41192	0.0376263	0.411722	Up	LOC100524517
ENSSSCG00000028047	21.7836	1.04511	0.0383898	0.41552	Up	LOC100627626
ENSSSCG00000028052	1200.56	1.50626	2.86493e-07	6.84277e-05	Up	OBSL1
ENSSSCG00000028137	62.6084	1.04671	0.027502	0.354037	Up
ENSSSCG00000028148	233.875	1.02891	0.0105876	0.20624	Up
ENSSSCG00000028303	57.5498	2.46141	3.51998e-08	1.27088e-05	Up	SPSB4
ENSSSCG00000028322	669.299	1.00774	0.00042783	0.0202502	Up	BTG2
ENSSSCG00000028341	7.05544	1.45958	0.019611	0.292469	Up	SYT15
ENSSSCG00000028439	1.66266	1.41914	0.0308642	1	Up
ENSSSCG00000028530	12.8556	1.96922	0.00154655	0.0546928	Up
ENSSSCG00000028552	55.6876	1.70486	2.21006e-06	0.000343111	Up	BHLHE41
ENSSSCG00000028559	7.41018	1.59704	0.0103674	0.203249	Up	LOC100627666
ENSSSCG00000028736	52.2481	-1.37022	0.00965395	0.19339	Down	LOC100627004
ENSSSCG00000028776	7.16361	2.84183	1.82293e-05	0.0017532	Up
ENSSSCG00000028873	9900.49	-1.48596	0.00177645	0.060459	Down	LOC100627123
ENSSSCG00000028961	28.7305	2.0478	1.2959e-06	0.000218683	Up
ENSSSCG00000028976	3.28318	1.7734	0.00847678	0.179294	Up	PPP2R2B
ENSSSCG00000028977	67.9841	1.7361	1.65924e-06	0.000271156	Up
ENSSSCG00000029000	12.2693	1.85081	0.00279492	0.0842546	Up	SMPX
ENSSSCG00000029058	538.246	1.26257	0.0348908	0.395098	Up	C14H10orf116
ENSSSCG00000029092	5.68872	-1.83975	0.00593985	0.141262	Down
ENSSSCG00000029111	5.8961	1.49336	0.0260724	0.344195	Up	LOC100738887
ENSSSCG00000029234	10.5113	2.10492	0.000709725	0.0300231	Up	ZNF536
ENSSSCG00000029240	2.32178	-1.57069	0.0215208	0.311089	Down
ENSSSCG00000029311	129.494	2.14953	0.00106002	0.0408357	Up	MYPN
ENSSSCG00000029388	6.23769	2.04816	0.00170256	0.0587382	Up	LOC100737701
ENSSSCG00000029407	1.40659	1.50667	0.023726	1	Up	SP8
ENSSSCG00000029471	84.6824	1.50182	0.00396627	0.107651	Up	STAC3
ENSSSCG00000029521	887.739	2.18317	0.000481135	0.0222974	Up	CD82
ENSSSCG00000029579	3.12381	1.58686	0.0190898	0.28752	Up	LOC102167481
ENSSSCG00000029634	18.1424	2.21118	0.000182702	0.010785	Up
ENSSSCG00000029664	6.29605	-1.53618	0.0140507	0.243729	Down
ENSSSCG00000029684	172.747	-1.28561	0.00149849	0.0533578	Down
ENSSSCG00000029688	15.3027	1.45321	0.00257272	0.0794064	Up
ENSSSCG00000029744	11.1422	1.54522	0.00468037	0.118536	Up	PLCH2
ENSSSCG00000029753	137.678	2.35997	2.01841e-12	3.13358e-09	Up	CYTIP
ENSSSCG00000029771	70.5325	-1.61691	0.00139386	0.0512635	Down	PCDH11X
ENSSSCG00000029796	59.8526	1.68303	0.000817798	0.0336772	Up
ENSSSCG00000029890	122.592	2.64982	3.83868e-05	0.00312018	Up	LOC102159034
ENSSSCG00000029900	194.252	1.55564	6.43915e-06	0.000768983	Up
ENSSSCG00000029927	2.44301	-2.07395	0.00240481	0.0752714	Down
ENSSSCG00000029950	176.784	1.07905	4.28344e-06	0.000556654	Up	CD70
ENSSSCG00000029974	35.8416	-1.45369	0.00220406	0.0709916	Down
ENSSSCG00000030038	8.72958	2.37512	0.000280476	0.0146121	Up
ENSSSCG00000030070	513.658	1.05911	0.000184699	0.0108206	Up	zbtb18
ENSSSCG00000030113	69.28	2.35066	3.51588e-05	0.00288804	Up	SHISA2
ENSSSCG00000030157	87.4386	1.68478	1.19581e-07	3.37545e-05	Up	LOC100515260
ENSSSCG00000030268	9.62101	1.05152	0.0478986	0.458102	Up	LOC100737314
ENSSSCG00000030305	22.3627	1.69826	0.00662685	0.151075	Up	SLC15A2
ENSSSCG00000030345	6.81073	1.37794	0.0217367	0.312281	Up	INPP5J
ENSSSCG00000030395	38.7582	1.50123	0.0035044	0.0985183	Up	ASB5
ENSSSCG00000030417	25.4762	-1.85565	0.000554286	0.024976	Down
ENSSSCG00000030418	14.8228	1.44159	0.00884574	0.182377	Up
ENSSSCG00000030440	19.4071	1.85	0.00415446	0.110631	Up	TAGLN3
ENSSSCG00000030516	736.327	-1.64097	0.00466256	0.118444	Down	LOC100626707
ENSSSCG00000030565	52.092	2.40594	8.91754e-08	2.71461e-05	Up	GRIA4
ENSSSCG00000030655	212.51	2.25604	0.000220403	0.0123691	Up	MAMDC2
ENSSSCG00000030663	8.19537	1.19314	0.0285725	0.356869	Up
ENSSSCG00000030681	96.1994	1.63723	0.0154843	0.257382	Up	MYBPH
ENSSSCG00000030699	29.9948	1.81665	1.11835e-06	0.000197466	Up
ENSSSCG00000030821	10.1273	1.72929	0.0112985	0.213133	Up
ENSSSCG00000030921	35.3547	1.13344	0.0250952	0.335575	Up
ENSSSCG00000031053	77.8068	1.44988	0.000109193	0.00712281	Up	S100A1

## Sheet: Table S4
Global transcriptomic analysis reveals Lnc-ADAMTS9 exerting an essential role in myogenesis through modulating the ERK signaling pathway Liqi Wang, Ting He, Xin Zhang, Kai Qiu, Ning Jiao, Ning Jiao, Yubo Wang,and Jingdong Yin* State Key Lab of Animal Nutrition, College of Animal Science and Biotechnology, China Agricultural University, Beijing, 100193, China * Correspondence: yinjd@cau.edu.cn
Table S4: List of GO terms based on 755 DEGs between adipogenic and myogenic percursors derived from pig skeletal muscle.
Class	GO_ID	Term	Correct_P-Value	DEGs_In_Term	All_Gene_In_Term	DEGs_list
CC	GO:0030018	Z disc	1.67e-08	21	99	ENSSSCG00000005243;ENSSSCG00000014213;ENSSSCG00000013354;ENSSSCG00000009110;ENSSSCG00000006174;ENSSSCG00000014324;ENSSSCG00000029311;ENSSSCG00000002551;ENSSSCG00000010359;ENSSSCG00000016256;ENSSSCG00000026688;ENSSSCG00000028052;ENSSSCG00000015025;ENSSSCG00000020785;ENSSSCG00000015796;ENSSSCG00000006745;ENSSSCG00000010144;ENSSSCG00000017448;ENSSSCG00000028148;ENSSSCG00000024299;ENSSSCG00000027935
MF	GO:0005509	calcium ion binding	3.13e-05	46	539	ENSSSCG00000011560;ENSSSCG00000002806;ENSSSCG00000007680;ENSSSCG00000000606;ENSSSCG00000016157;ENSSSCG00000017307;ENSSSCG00000027726;ENSSSCG00000011441;ENSSSCG00000015332;ENSSSCG00000026332;ENSSSCG00000014256;ENSSSCG00000006590;ENSSSCG00000008101;ENSSSCG00000022755;ENSSSCG00000017730;ENSSSCG00000002555;ENSSSCG00000007058;ENSSSCG00000022826;ENSSSCG00000006588;ENSSSCG00000007799;ENSSSCG00000009830;…
BP	GO:0006936	muscle contraction	0.000277597	10	30	ENSSSCG00000016157;ENSSSCG00000002961;ENSSSCG00000014324;ENSSSCG00000004628;ENSSSCG00000016605;ENSSSCG00000015025;ENSSSCG00000007799;ENSSSCG00000010144;ENSSSCG00000025531;ENSSSCG00000003693
CC	GO:0005856	cytoskeleton	0.000992326	21	187	ENSSSCG00000012561;ENSSSCG00000004694;ENSSSCG00000008984;ENSSSCG00000000181;ENSSSCG00000005352;ENSSSCG00000013354;ENSSSCG00000028976;ENSSSCG00000006590;ENSSSCG00000010962;ENSSSCG00000010359;ENSSSCG00000002268;ENSSSCG00000006588;ENSSSCG00000011598;ENSSSCG00000006589;ENSSSCG00000028148;ENSSSCG00000007265;ENSSSCG00000011511;ENSSSCG00000013377;ENSSSCG00000009281;ENSSSCG00000027935;ENSSSCG00000012644
BP	GO:0042391	regulation of membrane potential	0.00179433	13	77	ENSSSCG00000004366;ENSSSCG00000024158;ENSSSCG00000001751;ENSSSCG00000012869;ENSSSCG00000015707;ENSSSCG00000021899;ENSSSCG00000004367;ENSSSCG00000016288;ENSSSCG00000010144;ENSSSCG00000002541;ENSSSCG00000021902;ENSSSCG00000013379;ENSSSCG00000021506
BP	GO:0035914	skeletal muscle cell differentiation	0.00179433	10	40	ENSSSCG00000028322;ENSSSCG00000013375;ENSSSCG00000010224;ENSSSCG00000008649;ENSSSCG00000009462;ENSSSCG00000024651;ENSSSCG00000010461;ENSSSCG00000002383;ENSSSCG00000000937;ENSSSCG00000015475
BP	GO:0007528	neuromuscular junction development	0.00179433	9	33	ENSSSCG00000012572;ENSSSCG00000027367;ENSSSCG00000026095;ENSSSCG00000022320;ENSSSCG00000010698;ENSSSCG00000015969;ENSSSCG00000008702;ENSSSCG00000007265;ENSSSCG00000027848
BP	GO:0007274	neuromuscular synaptic transmission	0.00179433	8	26	ENSSSCG00000007231;ENSSSCG00000001751;ENSSSCG00000029471;ENSSSCG00000022320;ENSSSCG00000000714;ENSSSCG00000009630;ENSSSCG00000015969;ENSSSCG00000016288
BP	GO:0055010	ventricular cardiac muscle tissue morphogenesis	0.00179433	8	25	ENSSSCG00000024061;ENSSSCG00000006857;ENSSSCG00000011441;ENSSSCG00000023031;ENSSSCG00000027367;ENSSSCG00000009830;ENSSSCG00000010698;ENSSSCG00000030699
BP	GO:0048557	embryonic digestive tract morphogenesis	0.00179433	7	19	ENSSSCG00000016878;ENSSSCG00000008649;ENSSSCG00000009131;ENSSSCG00000028873;ENSSSCG00000027367;ENSSSCG00000008446;ENSSSCG00000010698
BP	GO:0002793	positive regulation of peptide secretion	0.00179433	4	4	ENSSSCG00000008993;ENSSSCG00000021059;ENSSSCG00000006590;ENSSSCG00000006588
BP	GO:0048630	skeletal muscle tissue growth	0.00179433	4	4	ENSSSCG00000022320;ENSSSCG00000015969;ENSSSCG00000016178;ENSSSCG00000025924
CC	GO:0005615	extracellular space	0.00229352	57	916	ENSSSCG00000027215;ENSSSCG00000025268;ENSSSCG00000012135;ENSSSCG00000017904;ENSSSCG00000004759;ENSSSCG00000008842;ENSSSCG00000010428;ENSSSCG00000006911;ENSSSCG00000000492;ENSSSCG00000000277;ENSSSCG00000016878;ENSSSCG00000017296;ENSSSCG00000015116;ENSSSCG00000016555;ENSSSCG00000004889;ENSSSCG00000016047;ENSSSCG00000006590;ENSSSCG00000002385;ENSSSCG00000010336;ENSSSCG00000025982;ENSSSCG00000002981;…
CC	GO:0008305	integrin complex	0.00229352	6	15	ENSSSCG00000015955;ENSSSCG00000015886;ENSSSCG00000029974;ENSSSCG00000011245;ENSSSCG00000030417;ENSSSCG00000021916
BP	GO:0055003	cardiac myofibril assembly	0.00324836	6	14	ENSSSCG00000004803;ENSSSCG00000013354;ENSSSCG00000028873;ENSSSCG00000028052;ENSSSCG00000009830;ENSSSCG00000027935
CC	GO:0045211	postsynaptic membrane	0.00346789	17	154	ENSSSCG00000001751;ENSSSCG00000021059;ENSSSCG00000030565;ENSSSCG00000012164;ENSSSCG00000028559;ENSSSCG00000014904;ENSSSCG00000022320;ENSSSCG00000016589;ENSSSCG00000014039;ENSSSCG00000015969;ENSSSCG00000016288;ENSSSCG00000028148;ENSSSCG00000021902;ENSSSCG00000007265;ENSSSCG00000009603;ENSSSCG00000025531;ENSSSCG00000021506
CC	GO:0042383	sarcolemma	0.00346789	11	67	ENSSSCG00000005243;ENSSSCG00000007757;ENSSSCG00000014324;ENSSSCG00000021374;ENSSSCG00000020785;ENSSSCG00000017448;ENSSSCG00000028148;ENSSSCG00000007265;ENSSSCG00000025531;ENSSSCG00000017583;ENSSSCG00000009281
CC	GO:0009925	basal plasma membrane	0.00346789	8	35	ENSSSCG00000015955;ENSSSCG00000003975;ENSSSCG00000016633;ENSSSCG00000029974;ENSSSCG00000011245;ENSSSCG00000030417;ENSSSCG00000024351;ENSSSCG00000021916
CC	GO:0031594	neuromuscular junction	0.00381502	9	47	ENSSSCG00000012572;ENSSSCG00000026095;ENSSSCG00000017730;ENSSSCG00000026688;ENSSSCG00000022320;ENSSSCG00000020785;ENSSSCG00000015969;ENSSSCG00000008702;ENSSSCG00000027848
BP	GO:0050930	induction of positive chemotaxis	0.00478106	6	15	ENSSSCG00000012135;ENSSSCG00000016878;ENSSSCG00000010414;ENSSSCG00000000714;ENSSSCG00000010965;ENSSSCG00000008953
CC	GO:0005861	troponin complex	0.00601645	4	7	ENSSSCG00000024061;ENSSSCG00000011441;ENSSSCG00000023031;ENSSSCG00000025353
MF	GO:0046982	protein heterodimerization activity	0.00957723	32	397	ENSSSCG00000000162;ENSSSCG00000013375;ENSSSCG00000024158;ENSSSCG00000017904;ENSSSCG00000028552;ENSSSCG00000021399;ENSSSCG00000011695;ENSSSCG00000021865;ENSSSCG00000026409;ENSSSCG00000001751;ENSSSCG00000009703;ENSSSCG00000002866;ENSSSCG00000021059;ENSSSCG00000004815;ENSSSCG00000024651;ENSSSCG00000012869;ENSSSCG00000026095;ENSSSCG00000002383;ENSSSCG00000004318;ENSSSCG00000015774;ENSSSCG00000022755;…
CC	GO:0031430	M band	0.0105395	4	8	ENSSSCG00000027519;ENSSSCG00000029000;ENSSSCG00000028052;ENSSSCG00000003693
MF	GO:0042803	protein homodimerization activity	0.0154567	41	595	ENSSSCG00000021205;ENSSSCG00000012135;ENSSSCG00000024158;ENSSSCG00000017904;ENSSSCG00000008842;ENSSSCG00000028552;ENSSSCG00000005625;ENSSSCG00000011441;ENSSSCG00000015332;ENSSSCG00000014213;ENSSSCG00000024644;ENSSSCG00000026409;ENSSSCG00000009703;ENSSSCG00000002866;ENSSSCG00000009131;ENSSSCG00000028873;ENSSSCG00000008939;ENSSSCG00000027519;ENSSSCG00000027367;ENSSSCG00000024651;ENSSSCG00000012869;…
MF	GO:0008307	structural constituent of muscle	0.0154567	7	26	ENSSSCG00000013354;ENSSSCG00000006174;ENSSSCG00000014324;ENSSSCG00000007799;ENSSSCG00000015796;ENSSSCG00000017448;ENSSSCG00000028148
CC	GO:0042567	insulin-like growth factor ternary complex	0.0176867	3	4	ENSSSCG00000000857;ENSSSCG00000016178;ENSSSCG00000025924
BP	GO:0048704	embryonic skeletal system morphogenesis	0.0206311	8	37	ENSSSCG00000016705;ENSSSCG00000006857;ENSSSCG00000002490;ENSSSCG00000008649;ENSSSCG00000030699;ENSSSCG00000000937;ENSSSCG00000024671;ENSSSCG00000008618
BP	GO:0007219	Notch signaling pathway	0.0255675	13	101	ENSSSCG00000013145;ENSSSCG00000004153;ENSSSCG00000002866;ENSSSCG00000024651;ENSSSCG00000016720;ENSSSCG00000009014;ENSSSCG00000002555;ENSSSCG00000026688;ENSSSCG00000016806;ENSSSCG00000007198;ENSSSCG00000017448;ENSSSCG00000005431;ENSSSCG00000015368
BP	GO:2001028	positive regulation of endothelial cell chemotaxis	0.0257082	3	3	ENSSSCG00000016633;ENSSSCG00000017095;ENSSSCG00000024351
BP	GO:0071526	semaphorin-plexin signaling pathway	0.0278384	5	13	ENSSSCG00000012780;ENSSSCG00000015399;ENSSSCG00000016633;ENSSSCG00000014224;ENSSSCG00000024351
CC	GO:0043034	costamere	0.0279032	5	18	ENSSSCG00000005243;ENSSSCG00000002551;ENSSSCG00000029000;ENSSSCG00000017448;ENSSSCG00000028148
CC	GO:0030315	T-tubule	0.0355347	6	29	ENSSSCG00000014213;ENSSSCG00000002961;ENSSSCG00000006391;ENSSSCG00000002551;ENSSSCG00000013379;ENSSSCG00000023267
BP	GO:0007155	cell adhesion	0.0355715	16	153	ENSSSCG00000010497;ENSSSCG00000005625;ENSSSCG00000015116;ENSSSCG00000005710;ENSSSCG00000009535;ENSSSCG00000008598;ENSSSCG00000003635;ENSSSCG00000025982;ENSSSCG00000029974;ENSSSCG00000004012;ENSSSCG00000011245;ENSSSCG00000017244;ENSSSCG00000030417;ENSSSCG00000025531;ENSSSCG00000021916;ENSSSCG00000023267
BP	GO:0030049	muscle filament sliding	0.0355715	6	22	ENSSSCG00000004803;ENSSSCG00000024061;ENSSSCG00000023031;ENSSSCG00000010190;ENSSSCG00000028148;ENSSSCG00000025353
BP	GO:0003009	skeletal muscle contraction	0.0355715	5	14	ENSSSCG00000024061;ENSSSCG00000029471;ENSSSCG00000022320;ENSSSCG00000015969;ENSSSCG00000025353
BP	GO:0019229	regulation of vasoconstriction	0.0380111	4	8	ENSSSCG00000017296;ENSSSCG00000011695;ENSSSCG00000006391;ENSSSCG00000001050
BP	GO:0030818	negative regulation of cAMP biosynthetic process	0.0380111	4	8	ENSSSCG00000008993;ENSSSCG00000029388;ENSSSCG00000001050;ENSSSCG00000014816
BP	GO:0001569	patterning of blood vessels	0.043163	7	33	ENSSSCG00000005625;ENSSSCG00000015399;ENSSSCG00000009131;ENSSSCG00000006383;ENSSSCG00000017095;ENSSSCG00000010414;ENSSSCG00000001050
BP	GO:0031069	hair follicle morphogenesis	0.0481917	7	34	ENSSSCG00000016878;ENSSSCG00000027367;ENSSSCG00000010948;ENSSSCG00000022755;ENSSSCG00000010698;ENSSSCG00000016178;ENSSSCG00000025924
BP	GO:0001890	placenta development	0.0481917	6	24	ENSSSCG00000017589;ENSSSCG00000021597;ENSSSCG00000011579;ENSSSCG00000005274;ENSSSCG00000016633;ENSSSCG00000024351

## Sheet: Table S5
Global transcriptomic analysis reveals Lnc-ADAMTS9 exerting an essential role in myogenesis through modulating the ERK signaling pathway Liqi Wang, Ting He, Xin Zhang, Kai Qiu, Ning Jiao, Ning Jiao, Yubo Wang,and Jingdong Yin* State Key Lab of Animal Nutrition, College of Animal Science and Biotechnology, China Agricultural University, Beijing, 100193, China * Correspondence: yinjd@cau.edu.cn
Table S5: List of KEGG terms based on 755 DEGs between adipogenic and myogenic percursors derived from pig skeletal muscle.
KEGG_ID	Pathway_Name	S_Gene_Number	TS_Gene_Number	B_Gene_Number	TB_Gene_Number	q_Value
ko05410	Hypertrophic cardiomyopathy (HCM)	33	755	177	17744	3.69e-15
ko05414	Dilated cardiomyopathy	32	755	183	17744	6.35e-14
ko04510	Focal adhesion	52	755	459	17744	1.19e-13
ko04512	ECM-receptor interaction	33	755	224	17744	3.7e-12
ko05412	Arrhythmogenic right ventricular cardiomyopathy (ARVC)	23	755	161	17744	1.29e-08
ko04151	PI3K-Akt signaling pathway	50	755	599	17744	1.83e-08
ko04810	Regulation of actin cytoskeleton	39	755	421	17744	4.75e-08
ko04360	Axon guidance	32	755	315	17744	9.63e-08
ko05200	Pathways in cancer	49	755	662	17744	9.7e-07
ko05146	Amoebiasis	22	755	218	17744	1.08e-05
ko05222	Small cell lung cancer	17	755	152	17744	2.9e-05
ko04911	Insulin secretion	14	755	138	17744	0.000400845
ko04261	Adrenergic signaling in cardiomyocytes	21	755	260	17744	0.000410357
ko05205	Proteoglycans in cancer	27	755	431	17744	0.0032248
ko05202	Transcriptional misregulation in cancer	25	755	395	17744	0.00394552
ko04060	Cytokine-cytokine receptor interaction	22	755	335	17744	0.00431461
ko04260	Cardiac muscle contraction	10	755	106	17744	0.00443621
ko05206	MicroRNAs in cancer	20	755	295	17744	0.00447128
ko04550	Signaling pathways regulating pluripotency of stem cells	15	755	197	17744	0.0045878
ko05218	Melanoma	10	755	111	17744	0.00613736
ko04670	Leukocyte transendothelial migration	17	755	245	17744	0.00670777
ko04974	Protein digestion and absorption	13	755	174	17744	0.00931403
ko04924	Renin secretion	11	755	138	17744	0.0102172
ko05217	Basal cell carcinoma	7	755	71	17744	0.0128494
ko04614	Renin-angiotensin system	4	755	29	17744	0.0184879
ko04080	Neuroactive ligand-receptor interaction	20	755	347	17744	0.0234649
ko05230	Central carbon metabolism in cancer	8	755	101	17744	0.0272824
ko04115	p53 signaling pathway	10	755	141	17744	0.0289306
ko04330	Notch signaling pathway	7	755	85	17744	0.0313588
ko04022	cGMP-PKG signaling pathway	17	755	292	17744	0.0320645
ko04010	MAPK signaling pathway	19	755	338	17744	0.0321582
ko04390	Hippo signaling pathway	13	755	206	17744	0.0326842
ko04350	TGF-beta signaling pathway	8	755	105	17744	0.033353
ko05323	Rheumatoid arthritis	11	755	166	17744	0.0348878
ko04270	Vascular smooth muscle contraction	15	755	252	17744	0.0358794
ko04020	Calcium signaling pathway	18	755	308	17744	0.0419821
ko04930	Type II diabetes mellitus	7	755	93	17744	0.0474612

## Sheet: Lnc-ADAMTS9 seq
Global transcriptomic analysis reveals Lnc-ADAMTS9 exerting an essential role in myogenesis through modulating the ERK signaling pathway Liqi Wang, Ting He, Xin Zhang, Kai Qiu, Ning Jiao, Ning Jiao, Yubo Wang,and Jingdong Yin* State Key Lab of Animal Nutrition, College of Animal Science and Biotechnology, China Agricultural University, Beijing, 100193, China * Correspondence: yinjd@cau.edu.cn
The sequence of Lnc-ADAMTS9
1 CCAGAACAGC AAATGTATCA ACGGGATTAA GCAAATCTGC CTTTCTTCCC
51 AACTTTGCAA TCTTATAAAC TAGAGACTTG CTCATTCCAA CTTGAATCAA
101 GAATCCAAAA ACCATGTGAA ACAGAAATGT TTGGATGTGG TTGTGGTATT
151 TATTCATAGT ATATTTTCAC AATGTATTAA TGATGGAGAA TAACACTTAT
201 TCATACATTG AATATAACTT CCTGGAGGGC CTTGGAGTTT GGGTTTGGAG
251 AATACTGCCA GGTTTCTCTG AATCTCTGGT TTTCGGAAAT GGGAGGGTTT
301 CTCAAATCCA AGTGTCTGAC ATGAATAATG ACTTTTCCTC AGTCCAGGCA
351 GAAGAGCAGA AACACCAGGG CTTTGGTACT TCTGTTTTGG AAAGAAGTAA
401 CCAAGAGCAT GTCCAAAGAT TCACAGAAGC TGAGAAAGAT TCAGGCATCT
451 TGAACTCCAT AGTTCATTTC TTCTTGTGAA TTCCAATTAC TGCAGCAGTC
501 ACCAACACTG GCAGAGCTTT AGGCTTCTGG CCTAAATAGA AGTCAAGTCA
551 CCAGCCAATG TTTTCATGTA GAAGGCAATC CCGATGATGA AGAGCCTGGT
601 CCTTAGTTTC TTCAGATATG CTGGGGGTGC TAATAGCACC CCATCCCATG
651 CATCTTTCTG TATTACAATT GTTAAAGTAG ACACCATTTG AGAATATCTT
701 GTCAAAACGC TGAGCAGGTC TCATTTGCTC AATATCACTT GGTAATGAAA
751 CTGCTTGTGG GGACCCTCCA TTTAACCAGA GAGAGAGCAA CGCACCATGG
801 ACTGAAGCAA AGTATCAGTA ACAATAACAA CAAGA
